# Supplementary material for: Leucine-rich alpha-2-glycoprotein 1 and angiotensinogen as diagnostic biomarkers for Kawasaki disease
Source: PLoS One. 2021 Sep 9;16(9):e0257138. doi: 10.1371/journal.pone.0257138 (PMC8428710; doi:10.1371/journal.pone.0257138)
Supplement: S1 Table — (XLSX) [file pone.0257138.s005.xlsx]

## Sheet: Sheet1
Number	Age (y.o)	Sex	Diagnosis	Day at TP1	Number of KD-symptoms at TP1	Neutrophil (%)	Hematocrit(%)	Platelet (10*4/uL)	Albumin(g/dL)	ALT(IU/L)	Na(mEq/L)	CRP(mg/dL)	AGT(ug/mL)	LRG1(ug/mL)	IVIG efficacy	Day at IVIG	Past history	Family history
KD_001	1	male	Complete-KD	4	5	47	33.1	25.4	4.1	303	133	5.68	28.57	148.7	.	.	No	No
KD_002	0	male	Complete-KD	4	5	64.6	29.8	27.9	2.8	83	139	5.59	44.3	143.2	Yes	4	No	No
KD_003	1	female	Complete-KD	4	5	45	31.7	22.4	3.6	13	134	7.26	32.17	125.5	Yes	4	No	No
KD_004	3	female	Complete-KD	4	2	84	37.8	20	4.4	19	135	1.44	21.58	132.9	.	.	Yes	Yes
KD_005	3	male	Complete-KD	5	6	86	34	25	3.2	694	138	6.49	23.39	158.7	.	.	No	No
KD_006	2	male	Complete-KD	4	6	76.1	28	36.1	3.5	7	133	12.47	21.58	170.5	.	.	No	No
KD_007	0	male	Complete-KD	4	5	32	34.5	37.3	4.1	24	135	7.8	28.12	154.9	Yes	6	No	No
KD_008	1	male	Non-KD	5	2	55	34.5	40.5	3.5	8	136	11.64	18.7	155.6	.	.	Yes	No
KD_009	1	male	Complete-KD	5	6	50	30.7	43	4.1	11	133	1.89	22.77	118.2	Yes	5	No	No
KD_010	0	female	Incomplete-KD	4	3	50	31.8	25.8	3.5	34	131	8.94	53.19	136.9	Yes	8	No	No
KD_011	0	male	Non-KD	2	3	48.3	33.8	22.3	4	34	137	5.5	19.29	74.9	.	.	No	No
KD_012	1	male	Complete-KD	3	5	63	32.4	80.6	3.9	14	135	12.85	25	158.5	Yes	4	No	No
KD_013	2	female	Complete-KD	5	6	76	36	33.2	3.5	195	127	6.84	22.25	173.4	Yes	5	No	No
KD_014	3	female	Complete-KD	4	4	71.7	35.3	38	3.8	18	133	2.67	7.75	118.8	Yes	5	No	No
KD_015	2	female	Complete-KD	2	5	57	35.2	33.7	4.3	11	137	4.81	16.83	178	Yes	2	No	No
KD_016	4	male	Incomplete-KD	6	3	88.3	32.5	38	3.6	25	134	15.43	16.44	180	No	6	No	No
KD_017	1	male	Complete-KD	5	5	71	37.2	29.7	3.7	266	133	8.86	16.22	121.5	No	5	No	No
KD_018	1	female	Complete-KD	5	6	75	34.1	22.9	3.4	160	132	9.49	19.46	177	No	5	No	No
KD_019	0	male	Complete-KD	5	5	55	32.9	45.3	3.6	20	135	2.94	24.28	73.8	No	5	No	No
KD_020	0	female	Complete-KD	6	4	12	30.8	44.3	3.2	12	136	11.67	31.61	162	Yes	7	No	No
KD_021	1	female	Complete-KD	4	4	55	30.5	44.7	3.9	111	134	3.53	12.16	116.4	Yes	6	No	No
KD_022	1	male	Incomplete-KD	3	3	64	35.7	37	4.1	248	135	1.84	33.79	103.4	No	4	No	No
KD_023	1	female	Complete-KD	4	5	56	29.9	39.9	3.8	12	132	15.3	25.53	152.8	.	.	No	No
KD_024	0	male	Complete-KD	4	5	50	29.2	31.7	3.3	26	133	14.79	41.83	138.1	.	.	No	No
KD_025	0	female	Complete-KD	4	5	50	29.8	40.7	3.4	14	136	4.15	31.51	69.4	Yes	4	No	No
KD_026	0	female	Complete-KD	3	5	59	35.1	51.9	4.1	10	134	5.99	27.18	138.2	Yes	3	No	No
KD_027	1	male	Incomplete-KD	6	4	78.2	29.2	47.1	3.8	17	135	10.14	31.99	133.8	Yes	6	No	No
KD_028	1	female	Complete-KD	6	2	51	32.3	37.4	3.8	8	135	3.05	14.47	115	Yes	7	No	Yes
KD_029	2	female	Complete-KD	4	5	77	34.2	30.1	3.9	306	135	4.82	40.59	188	Yes	4	No	No
KD_030	5	female	Complete-KD	4	6	63	31.6	24	3.6	10	138	7.88	22.49	144.7	Yes	4	No	No
KD_031	1	male	Complete-KD	4	6	91	32.7	36.8	3.5	44	130	3.71	35.78	178.8	No	4	No	No
KD_032	5	male	Complete-KD	5	6	80	34.9	23.7	3.8	13	134	5.19	24.12	102.5	Yes	5	No	No
KD_033	0	male	Incomplete-KD	5	4	59	35	19.1	3.8	16	136	4.39	23.99	78	Yes	5	No	No
KD_034	2	male	Complete-KD	5	6	69.3	35.9	32.2	3.9	19	133	9.86	27.53	160.5	Yes	5	No	No
KD_035	4	female	Non-KD	5	4	58	38.7	27.8	4.4	18	140	0.31	12.03	67.8	.	.	No	No
KD_036	6	male	Complete-KD	7	5	81.3	35.9	51.4	3.1	29	136	12.14	16.78	142.8	Yes	7	No	Yes
KD_037	1	male	Complete-KD	4	5	47	32.3	27.1	4	127	135	3.47	29.06	119.8	Yes	5	No	No
KD_038	3	female	Complete-KD	6	6	66	33.7	43.5	3.3	8	134	8.4	23.21	141.6	Yes	6	No	No
KD_039	0	female	Non-KD	5	4	38	38.9	30.5	4.4	26	140	0.61	15.86	55.6	.	.	No	No
KD_040	7	female	Complete-KD	6	6	67	36.4	43.3	3.5	19	139	2.89	13.02	124	Yes	6	No	No
KD_041	1	male	Complete-KD	4	6	65	36.4	39.3	3.7	11	136	13.83	27.26	145.1	No	4	No	No
KD_042	4	male	Complete-KD	6	6	60	34.6	24.1	3.8	22	141	1.01	10.58	88.7	Yes	6	No	No
KD_043	5	female	Complete-KD	3	2	89	34.2	24.9	3.8	14	136	4.99	14.1	165.8	Yes	5	No	No
KD_044	3	female	Complete-KD	4	6	92	35.2	29	3.3	193	127	20.9	20.34	124	.	.	Yes	No
KD_045	2	female	Complete-KD	3	5	56.4	36.8	34	4.3	27	139	1.27	30.98	143	Yes	3	No	Yes
KD_046	1	male	Complete-KD	4	5	50	31.7	29.6	3.8	18	134	4.42	20.12	80.4	No	4	No	No
KD_047	0	male	Complete-KD	5	6	74.4	30.8	34.4	2.8	14	131	18.52	74.94	151.1	No	5	No	No
KD_048	0	male	Complete-KD	4	5	64.8	31.7	30.1	3.1	137	129	8.87	35.13	109.6	.	.	No	No
KD_049	0	female	Complete-KD	5	5	76	29.8	32.8	2.9	37	136	14.61	28.43	149	No	5	No	No
KD_050	7	male	Complete-KD	3	4	78.7	38.3	28.8	4.2	355	138	5.99	17.17	113.5	.	.	No	No
KD_051	2	male	Complete-KD	4	4	65.4	36	28.9	4.1	14	137	2.58	24.23	119.4	Yes	5	No	No
KD_052	2	female	Incomplete-KD	5	4	49	34.8	40.6	3.7	13	139	2.9	26.47	152.5	No	6	No	No
KD_053	5	male	Complete-KD	6	5	85	43.4	22.1	3.2	163	132	7.41	21.18	214.3	Yes	6	No	No
KD_054	1	male	Complete-KD	5	6	81	30.2	59.6	3.5	15	132	12.77	29.32	174.4	Yes	5	No	No
KD_055	0	female	Complete-KD	4	5	59	30.8	39.9	3.3	48	135	3.47	23.89	130.9	Yes	4	No	No
KD_056	1	male	Non-KD	3	3	65	35.1	30.4	4.2	15	136	8.58	26.49	120.5	.	.	No	No
KD_057	2	female	Complete-KD	7	5	53	34.4	42.2	3.4	13	137	3.29	21.67	126.2	Yes	7	No	No
KD_058	2	male	Non-KD	3	3	54	38.9	21.9	4	16	138	2.83	29.11	190.8	.	.	No	No
KD_059	1	male	Complete-KD	3	4	85	32.8	23.9	3.4	373	129	7.45	37.47	215	.	.	Yes	No
KD_060	2	female	Complete-KD	6	5	65	31.1	42.3	3.7	8	137	5.93	22.28	122	Yes	6	No	No
KD_061	5	female	Complete-KD	4	6	83.5	34.2	24	3.6	38	136	8.22	18.83	90.7	Yes	4	No	No
KD_062	6	female	Non-KD	4	2	59.6	36.6	21.9	3.9	14	139	5.45	17.62	78.4	.	.	No	No
KD_063	3	male	Incomplete-KD	4	4	62	37	30.7	3.8	14	135	3.74	25.97	79.9	Yes	6	No	No
KD_064	4	male	Complete-KD	2	2	81.8	34	35.5	3.9	8	136	4.3	20.27	184	.	.	No	No
KD_065	3	male	Non-KD	5	5	32	34.9	18.7	4.1	24	137	0.02	12	55.8	.	.	No	No
KD_066	0	female	Incomplete-KD	6	4	53	30.1	53	3.5	20	136	13.91	42.36	129.2	No	6	No	No
KD_067	2	female	Incomplete-KD	5	3	73	22.6	29.8	3	132	136	10.39	20.87	136.9	Yes	6	No	No
KD_068	7	male	Non-KD	3	2	57	36.7	16.8	3.9	336	132	0.87	18.38	83.6	.	.	No	No
KD_069	0	female	Non-KD	2	2	15.7	29.2	73.8	3.4	9	134	7.65	19.58	163.5	.	.	No	No
KD_070	5	male	Non-KD	5	3	58.5	34.3	22.3	3.9	14	138	9.51	21.76	141.2	.	.	No	No
KD_071	8	male	Complete-KD	2	3	90	39.1	31.6	4.1	11	133	9.28	34.79	224	.	.	No	No
KD_072	5	female	Complete-KD	2	4	87.5	34.8	25.6	3.8	235	131	12.72	13.42	146.7	No	3	No	No
KD_073	1	female	Incomplete-KD	3	3	82.4	36.6	31.1	3.8	630	132	3.27	31.75	106.7	No	4	No	No
KD_074	0	female	Complete-KD	8	5	32	29.1	51.8	3.4	11	135	11.95	21.44	141.8	Yes	8	No	No
KD_075	5	male	Complete-KD	3	4	89.3	31.6	33.3	4.1	315	130	4.34	31.58	114.4	No	4	No	No
KD_076	1	male	Complete-KD	4	5	81	35.6	25.2	3.8	24	129	12.95	26.98	134.4	No	5	No	No
KD_077	3	female	Incomplete-KD	4	4	77.3	34.7	35	3.8	12	136	5.63	38.22	127.7	Yes	5	No	Yes
KD_078	3	male	Complete-KD	7	5	67.6	28.4	50.1	3.4	11	136	11.11	43.02	126.3	Yes	7	No	No
KD_079	1	female	Non-KD	3	3	76	37.1	37.5	4.4	13	130	18.96	15.41	156.8	.	.	No	No
KD_080	1	male	Non-KD	4	4	34.5	36.9	16.7	4	17	134	0.35	19.35	57.5	.	.	No	No
KD_081	3	female	Incomplete-KD	7	3	63	34.5	36	3.4	17	140	13.74	26.25	139.7	Yes	7	No	No
KD_082	7	male	Complete-KD	9	5	78.1	36.2	58.2	3.5	12	138	3.15	14.3	105.1	Yes	9	No	No
KD_083	6	male	Incomplete-KD	2	4	85	36.3	28.6	4.2	12	133	12.55	31.42	143	No	4	No	No
KD_084	3	female	Complete-KD	5	6	79.4	32.6	52.4	3.2	119	134	6.47	23.76	126.3	No	5	No	No
KD_085	1	female	Complete-KD	7	6	50	35.6	47.5	3.8	72	139	0.96	17.66	47.2	No	7	No	No
KD_086	5	female	Incomplete-KD	8	4	72	38	59.4	3.7	8	139	3.61	17.15	68.9	No	9	No	No
KD_087	1	male	Incomplete-KD	7	4	54	32.8	41.2	3.5	14	136	17.25	17.05	186.2	Yes	7	No	No
KD_088	3	female	Complete-KD	7	6	84	35.9	30.8	3.7	26	138	4.4	10.41	69.7	.	.	No	No
KD_089	1	female	Complete-KD	5	5	58	32.9	64.8	3.5	34	140	7.23	37.04	170.7	Yes	5	No	No
KD_090	0	male	Complete-KD	5	5	79	35.7	23.3	3.3	78	130	15.97	45.68	161.4	No	5	No	No
KD_091	1	male	Incomplete-KD	6	3	44	28.5	44.8	3.3	59	136	8.38	23.45	116.3	Yes	6	No	No
KD_092	4	male	Complete-KD	3	5	88	32.9	33.1	3.4	388	130	4.75	33.97	117.9	No	3	No	No
KD_093	2	male	Incomplete-KD	8	4	44	42.1	49.1	3.5	13	137	10.72	14.66	161	Yes	8	No	No
KD_094	5	male	Non-KD	4	2	81.2	34.8	56.2	3.6	12	134	22.17	25.88	195.7	.	.	No	No
KD_095	1	male	Complete-KD	4	6	56	34.3	34	3.9	14	135	3.45	11.5	116.9	Yes	4	No	No
KD_096	6	female	Incomplete-KD	7	4	90	32.6	38.7	3.7	12	134	7.346	20.8	87.7	No	7	No	No
KD_097	1	male	Incomplete-KD	4	4	63	33.5	29.9	3.6	65	131	4.014	56.98	169.7	No	4	No	No
KD_098	0	male	Complete-KD	4	5	66	36.8	32	3.6	13	135	14.109	44.3	225.3	No	4	No	No
KD_099	1	female	Complete-KD	3	6	80	33.9	25.5	4.2	447	134	4.504	35.77	180	No	3	No	No
KD_100	4	male	Incomplete-KD	8	3	64	30.5	14.2	3.1	21	134	15.409	27.99	175.3	Yes	8	No	No
KD_101	0	male	Incomplete-KD	12	3	52	32.4	84.4	3.3	36	138	4.979	28.89	126.1	Yes	12	No	No
KD_102	7	male	Incomplete-KD	6	4	81	33.2	35.8	2.9	75	131	16.213	24.15	165.2	No	6	No	No
KD_103	2	male	Incomplete-KD	4	4	55	36.9	37.4	3.6	39	134	4.234	24.47	85.4	Yes	4	No	No
KD_104	7	male	Complete-KD	3	6	91	35.7	30.9	3.6	9	132	24.113	26.82	131.2	No	4	No	No
KD_105	2	female	Complete-KD	3	5	78	33.6	46.8	3.7	9	134	5.69	25.04	137.3	Yes	4	Yes	No
KD_106	1	male	Non-KD	2	5	37	37	11.4	4.1	28	134	0.77	4.9	56.2	.	.	Yes	No
KD_107	1	male	Non-KD	7	2	70	31.3	45.9	3.7	9	136	3.16	23.64	129.2	.	.	No	No
KD_108	2	female	Non-KD	3	4	85	33.3	36.8	3.7	9	133	6.83	24.03	179.6	.	.	No	No
KD_109	1	female	Incomplete-KD	2	4	78.8	34	29.7	4.4	13	131	4.41	15.59	151.4	Yes	4	No	No
KD_110	1	male	Complete-KD	3	5	56	32.6	42.3	4.1	11	134	1.59	24.97	92.6	Yes	4	No	No
KD_111	2	female	Complete-KD	3	6	78.9	34.6	47.3	3.5	450	133	8.71	36.65	123.2	No	3	No	No
KD_112	2	male	Non-KD	3	4	37.5	30.2	21.2	4.2	80	135	1.39	26.52	83	.	.	No	No
KD_113	3	male	Complete-KD	3	5	78	37.6	26.9	4.2	57	135	8.65	21.19	134.9	Yes	3	No	No
KD_114	1	male	Complete-KD	4	3	54	33.5	40.9	3.9	162	135	6.63	33.47	114.9	Yes	4	No	No
KD_115	1	male	Incomplete-KD	3	2	77	29.5	23.8	3.6	35	133	15.01	38.5	184.8	Yes	4	No	No
KD_116	6	male	Non-KD	5	3	66	33.5	40.4	3.3	26	136	3.56	18	144.5	.	.	No	No
KD_117	5	female	Non-KD	4	4	40.5	34.1	12.4	4	13	136	2.55	31.24	73.1	.	.	No	No
KD_118	4	female	Incomplete-KD	8	3	91	33.3	28.9	2.1	11	131	22.73	16.45	161	No	8	No	Yes
KD_119	4	male	Incomplete-KD	2	2	72.5	35.3	43.7	4	10	136	4.88	19.29	109	Yes	4	No	No
KD_120	2	female	Incomplete-KD	7	4	57	34.5	48.4	3.7	71	140	8.09	28.27	118	Yes	7	No	No
KD_121	2	male	Complete-KD	3	4	67.8	36	30	3.9	744	134	7.42	36.43	120	.	.	No	No
KD_122	0	male	Complete-KD	3	6	62.6	34.1	34.9	4.1	191	134	1.2	45.92	120	No	4	No	No
KD_123	4	female	Complete-KD	4	6	89	35.6	24.1	3.8	256	130	20.52	19.38	142.5	No	4	No	No
KD_124	13	male	Incomplete-KD	5	3	90	39.8	26.8	3.5	541	130	9.49	38.86	161	No	5	No	No
KD_125	12	male	Complete-KD	5	5	78	36.1	15	4	17	136	4.79	25.52	173	No	6	No	No
KD_126	0	male	Complete-KD	4	5	76	36	55.7	3.6	15	133	8.68	51.23	141.2	No	4	No	No
KD_127	2	female	Non-KD	5	2	13	32.7	57.5	3.1	10	137	4.4	17.45	132.8	.	.	No	No
KD_128	1	female	Incomplete-KD	2	2	57.5	33.2	34.5	3.9	458	132	2.69	20.91	140	Yes	5	No	No
KD_129	4	female	Incomplete-KD	7	3	63.8	35.7	40.7	3.6	21	139	9.52	23.54	110	Yes	7	No	No
KD_130	2	female	Incomplete-KD	5	4	70.8	36.4	27.2	3.7	6	136	6.08	20.93	145	Yes	5	No	No
KD_131	1	male	Complete-KD	4	5	77.8	29.6	23	2.7	73	139	6.42	38.38	124	No	4	No	Yes
KD_132	0	male	Incomplete-KD	3	3	44	37.3	10.3	4.3	17	136	3.54	39.17	105	Yes	4	No	No
KD_133	6	female	Incomplete-KD	2	2	81	35.8	34.7	4.7	8	136	12.6	21.12	155	.	.	No	No
KD_134	3	male	Non-KD	1	2	76	35	42.9	4.1	13	135	3.84	19.98	128	.	.	No	No
KD_135	5	male	Non-KD	3	2	49	35.5	25.8	4.1	24	133	1.8	25.79	96	.	.	No	No
KD_136	1	female	Incomplete-KD	4	4	41	33.9	22.5	4.2	109	136	0.68	26.1	72	Yes	4	No	No
KD_137	2	female	Complete-KD	2	5	61.6	36.7	38.6	4.2	134	136	9.39	40.94	132	Yes	2	No	No
KD_138	1	female	Incomplete-KD	4	3	42	37.5	31.8	4.2	22	136	4.18	26.72	106	Yes	5	No	No
KD_139	0	female	Incomplete-KD	4	5	55	34.4	35.3	3.8	19	136	10.242	47.51	193	Yes	4	No	No
KD_140	2	female	Complete-KD	4	6	73	33.1	22.4	4	9	131	5.618	24.42	136	Yes	4	No	No
KD_141	1	male	Complete-KD	5	5	72	32.3	51.4	3.3	12	131	9.302	30.61	158	No	5	No	No
KD_142	5	male	Complete-KD	5	6	86	34.9	32	3.5	41	132	18.545	24.39	176	No	5	No	No
KD_143	3	male	Complete-KD	4	6	67	35	37.3	4	11	134	3.914	22.83	126	Yes	4	No	No
KD_144	1	male	Complete-KD	5	6	44	32.9	31.1	3.8	15	136	4.523	25	109	Yes	5	No	No
KD_145	1	female	Complete-KD	3	5	58	30.9	37.8	3.6	11	136	2.109	54.61	125	Yes	4	No	No
KD_146	1	female	Complete-KD	6	6	39	31.9	29.4	3.5	112	137	6.513	37.97	151	Yes	6	No	No
KD_147	0	female	Complete-KD	6	5	55	29.7	46.2	3.4	67	137	5.051	34.79	155	Yes	6	No	No
KD_148	1	male	Incomplete-KD	2	5	49	33.9	29.5	4.2	12	136	2.498	26.41	126	No	3	No	No
KD_149	0	male	Complete-KD	2	4	43	34.5	42.8	4.7	23	134	0.649	32.3	84	Yes	4	No	No
KD_150	1	male	Complete-KD	3	6	37	35	38.3	3.9	9	134	7.073	25.21	152	Yes	3	No	No
KD_151	1	female	Complete-KD	3	5	88	33.9	33.2	3.9	89	133	11.33	23.35	176	No	3	No	No
KD_152	2	female	Complete-KD	6	6	62	31.4	28.4	3.3	15	137	8.808	43.98	189	Yes	6	No	No
KD_153	1	female	Complete-KD	4	6	73	33.5	39.4	3.4	8	134	2.857	30.13	124	No	4	No	No
KD_154	1	male	Complete-KD	7	5	26	28.9	51.5	3.3	18	133	3.113	20.31	159	No	7	No	No
KD_155	3	female	Incomplete-KD	3	3	82	33.7	32.8	3.8	7	136	6.708	22.28	167	No	3	Yes	No
KD_156	0	female	Non-KD	2	2	72	32.6	37.4	4.3	32	136	6.83	37.66	131	.	.	No	No
KD_157	5	female	Non-KD	2	3	76	40.4	38	5.1	10	138	1.88	32.25	82	.	.	Yes	No
KD_158	3	female	Non-KD	1	4	77	33.7	33.8	4.5	7	140	0.41	18.6	65	.	.	No	Yes
KD_159	0	female	Non-KD	4	2	25	30.7	36.9	3.9	18	137	3.83	37.33	109	.	.	No	No
KD_160	2	male	Incomplete-KD	8	3	19	31.6	17.2	3.3	15	135	4.22	22.11	126	Yes	9	No	No
KD_161	0	male	Non-KD	7	2	45	38.5	38	3.9	19	139	6.03	28.42	161	.	.	No	No
KD_162	1	female	Incomplete-KD	5	5	24	30.3	42.2	2.9	52	141	5.81	26.08	94	Yes	5	No	No
KD_163	1	female	Non-KD	3	5	83	38.4	26.9	4.1	21	136	1.24	22.19	67	.	.	No	No
KD_164	5	male	Non-KD	5	4	46	33	14.2	4.3	14	137	0.13	21.01	57	.	.	No	No
KD_165	1	female	Non-KD	3	3	29	38.3	23	4.6	33	137	0.19	16.44	68	.	.	No	No
KD_166	1	female	Incomplete-KD	4	4	37	35.6	44.8	4.4	10	139	1.83	40.85	120	.	.	No	No
KD_167	8	male	Non-KD	4	2	83	39	25.7	4.3	20	136	6.38	31.05	88	.	.	No	No
KD_168	11	male	Incomplete-KD	5	4	82	35.7	26.3	3.9	29	134	13.4	18.38	136	Yes	5	No	No
KD_169	6	male	Incomplete-KD	3	2	89	33	37.8	4	10	136	7.15	31.13	171	Yes	6	No	No
KD_170	2	male	Non-KD	2	4	69	35.1	29.6	4.2	12	136	6.95	16.36	90	.	.	No	No
KD_171	4	male	Incomplete-KD	5	4	59	33.2	31.8	3.9	11	138	4.01	25.09	113	Yes	5	No	No
KD_172	7	male	Non-KD	7	4	38	31.5	14.9	4.2	11	134	0.4	12.98	42	.	.	Yes	No
KD_173	8	male	Non-KD	9	3	48	40	22.3	3.8	12	135	0.07	28.46	63	.	.	No	No
KD_174	0	male	Incomplete-KD	3	4	55	33.9	40.8	3.6	74	135	6.89	39.09	103	Yes	4	No	No
KD_175	0	female	Non-KD	3	2	41	36.4	39.7	4.2	19	136	8.44	20.8	99	.	.	No	No
KD_176	4	female	Complete-KD	4	5	90.2	35.4	35.9	3.4	328	130	12.87	23.14	147	Yes	4	No	No
KD_177	9	male	Non-KD	8	4	68.5	41.4	25.8	3.7	10	137	6.9	36.26	150	.	.	No	No
KD_178	2	male	Incomplete-KD	3	3	71.5	34.1	23.2	3.7	76	134	7.94	31.63	129	Yes	5	No	No
KD_179	12	female	Complete-KD	5	4	85.7	36.8	32.8	3.2	9	133	13.34	29.26	129	Yes	6	No	No
KD_180	2	male	Complete-KD	4	5	71.9	34.8	41.3	3.4	21	134	4.86	35.9	177	Yes	4	No	No
KD_181	7	female	Non-KD	5	4	46	42.7	11.5	4.1	14	138	0.19	26.4	63	.	.	No	No
KD_182	1	male	Complete-KD	7	4	66	35.2	31.3	3.5	11	136	12.56	51.87	129	No	8	No	Yes
KD_183	5	male	Complete-KD	3	5	86.7	36.3	33.7	3.8	104	132	5.74	23.92	87	No	3	No	No
KD_184	3	male	Complete-KD	4	6	61.3	36.9	34.8	4.1	16	139	3.47	46.41	124	Yes	4	No	No
KD_185	0	male	Complete-KD	2	5	59.4	39	48.8	3	51	135	3.09	41.27	101	Yes	4	No	No
KD_186	4	female	Complete-KD	4	2	81.5	38.7	31	3.7	14	138	10.7	31.63	139	Yes	7	No	No
KD_187	3	male	Complete-KD	5	6	55	33	31.8	3.5	16	137	0.89	27.47	88	Yes	5	No	No
KD_188	5	female	Incomplete-KD	6	4	87	35.9	31.9	3.5	22	137	11.08	28.92	154	Yes	6	No	No
KD_189	1	female	Complete-KD	6	5	49	36	43	4	13	139	5.54	31.09	128	Yes	6	No	No
KD_190	1	male	Complete-KD	2	2	51	33.9	24	3.8	143	133	2.9	28.76	120	Yes	5	No	No
KD_191	2	female	Complete-KD	4	5	87	31	38.3	4.1	916	133	6.63	41.16	150	No	4	No	No
KD_192	0	male	Complete-KD	3	4	64.4	30.9	48.3	3.9	156	135	2.49	49.5	94	No	4	No	No
KD_193	4	male	Complete-KD	6	4	60	37.5	35.9	3.4	9	138	2.71	23.53	113	Yes	6	No	No
KD_194	1	female	Complete-KD	5	5	58.2	32	32.8	3.7	16	135	5.77	48.78	145	Yes	5	No	No
KD_195	2	male	Incomplete-KD	6	4	70	34	26.5	3.6	65	134	9.58	28.74	191	No	6	No	No
KD_196	1	female	Non-KD	1	3	57	37.6	23	4.9	19	139	1.09	17.39	63	.	.	No	No
KD_197	0	male	Incomplete-KD	7	3	67	31.6	50.5	3.9	31	136	8	45.65	163	Yes	7	No	No
KD_198	2	male	Non-KD	3	4	68	35.9	47.6	4	10	140	1.9	26.01	115	.	.	No	No
KD_199	5	male	Non-KD	4	2	36.5	36.6	14.4	4.2	26	132	4.47	29.77	114	.	.	No	No
KD_200	2	male	Complete-KD	8	5	39	34.1	48.7	4	11	139	1.32	31.77	112	Yes	8	No	No
KD_201	3	male	Incomplete-KD	7	2	62.6	30.8	63.8	2.8	12	139	2.99	28.55	125	Yes	7	No	No
KD_202	1	male	Incomplete-KD	4	4	47	34.4	67.2	3.7	12	140	1.2	24.33	103	Yes	7	No	No
KD_203	0	male	Incomplete-KD	6	4	29	32.1	46.4	3.1	20	140	5.36	37.99	126	Yes	7	No	No
KD_204	1	male	Complete-KD	7	6	58.3	35.6	32	3.2	34	136	10.58	44.39	156	Yes	7	No	Yes
KD_205	3	male	Non-KD	5	3	21	43.1	17	4.2	22	139	0.06	26.33	50	.	.	No	No
KD_206	0	female	Non-KD	3	4	28.8	36.2	50.3	4.7	21	140	3.25	35.16	109	.	.	No	No
KD_207	1	male	Complete-KD	3	4	49.5	32	16.9	3.9	117	134	0.91	16.95	100	Yes	6	No	No
KD_208	2	male	Incomplete-KD	4	2	78.3	33.9	22.9	3.3	10	135	11.69	33.66	223	Yes	6	No	No
KD_209	4	male	Complete-KD	2	2	83	34.9	39.4	4	14	132	13.4	31.84	146	Yes	5	No	No
KD_210	4	female	Incomplete-KD	2	2	79.8	36.7	31.7	3.9	13	134	15.31	29.37	181	No	5	No	No
KD_211	1	female	Non-KD	2	2	81.6	39.5	16	4.7	12	136	5.89	18.84	129	.	.	No	No
KD_212	2	female	Complete-KD	5	5	74	33.4	30.1	3.3	10	135	6.81	31.46	155	No	5	No	No
KD_213	3	male	Non-KD	4	3	85	41.8	37.5	3.6	10	134	20.27	28.25	172	.	.	No	No
KD_214	1	male	Complete-KD	4	5	57.3	29.3	35.1	3.5	12	132	9.17	50.69	148	Yes	5	No	No
KD_215	0	male	Incomplete-KD	4	4	54	33.4	33.8	3.6	18	133	3.07	51.12	132	Yes	6	No	No
KD_216	0	female	Complete-KD	3	5	75	29.8	33	2.7	23	136	7.58	47.07	114	Yes	3	No	No
KD_217	1	female	Complete-KD	4	5	25.5	37	16.6	4	38	134	1.18	31.07	91	.	.	No	No
KD_218	1	female	Non-KD	7	3	68	36.1	47.6	3.8	133	134	8.6	23.26	93	.	.	No	No
KD_219	4	female	Incomplete-KD	7	2	86.7	34.1	30.4	3.6	13	134	8	33.34	280	.	.	No	No
KD_220	0	male	Complete-KD	3	5	41.7	32.7	41.1	3.6	12	137	3.26	50.53	117	Yes	7	No	No
KD_221	6	female	Incomplete-KD	5	4	52.8	37.1	30.1	4	9	138	1.66	33.88	136	No	6	No	No
KD_222	12	male	Complete-KD	7	4	92.8	39.5	35.4	2.7	400	132	30.2	44.12	185	No	7	No	No
KD_223	3	male	Non-KD	2	4	74.3	33.5	29.5	4	10	135	2.99	23.42	105	.	.	No	No
KD_224	3	male	Complete-KD	3	6	90	38.7	38.5	3.5	38	128	15.14	41.57	182	No	4	No	No
KD_225	1	male	Non-KD	5	3	59.5	37.7	32.3	3.7	15	138	4.74	32.02	123	.	.	No	No
KD_226	1	female	Incomplete-KD	5	4	64	36.1	23.3	3.3	72	131	8.95	47.89	129	Yes	6	No	No
KD_227	3	male	Non-KD	3	3	66.3	37.4	27.2	4.1	14	137	3.81	26.71	136	.	.	No	No
KD_228	2	female	Non-KD	4	3	52.1	34.8	31.2	4.1	11	140	5.08	35.05	114	.	.	No	No
KD_229	13	male	Complete-KD	3	6	93	40.3	19.6	3.3	168	125	13.26	16.1	131	Yes	4	No	No
KD_230	3	male	Complete-KD	5	6	90	32.8	36.2	3.3	189	133	20.02	36.37	173	Yes	5	No	No
KD_231	0	male	Non-KD	6	2	40	32.6	54.7	3.5	23	137	8.45	60.06	101	.	.	No	No
KD_232	1	male	Complete-KD	3	4	54.7	32.8	19	3.2	13	137	9.5	34.51	102	Yes	4	No	No
KD_233	0	female	Incomplete-KD	4	3	51	29.4	73.5	3.9	19	137	7.05	45.5	104	.	.	No	No
KD_234	4	male	Complete-KD	6	5	49.6	33	30.9	3.9	11	136	0.64	31.51	106	Yes	6	No	No
KD_235	2	male	Incomplete-KD	6	4	73.1	32.4	34.7	3.4	12	140	6.96	32.75	133	Yes	7	No	No
KD_236	6	female	Non-KD	3	4	83	41.8	40.8	4.4	9	141	18.62	25.24	141	.	.	No	Yes
KD_237	2	male	Non-KD	6	5	41.8	37.4	18.2	4.3	19	136	0.2	21.29	49	.	.	No	No
KD_238	7	male	Non-KD	14	5	23	33.9	18.8	3.5	20	140	0.05	16.75	55	.	.	No	No
KD_239	5	male	Incomplete-KD	7	4	68	33.8	34.2	3.3	53	139	11.83	26.67	163	Yes	7	No	No
KD_240	1	male	Non-KD	4	4	29	32.5	37.9	4.2	14	136	1.06	33.93	124	.	.	No	No
KD_241	5	female	Non-KD	8	4	67	37.8	24.8	4.3	227	136	0.6	23.66	75	.	.	No	No
KD_242	1	male	Non-KD	3	3	59	34.7	19.5	4.2	880	138	6.47	27.66	115	.	.	No	No
