# Supplementary material for: Leucine-rich alpha-2-glycoprotein 1 and angiotensinogen as diagnostic biomarkers for Kawasaki disease
Source: PLoS One. 2021 Sep 9;16(9):e0257138. doi: 10.1371/journal.pone.0257138 (PMC8428710; doi:10.1371/journal.pone.0257138)
Supplement: S2 Table — (XLSX) [file pone.0257138.s006.xlsx]

## Sheet: Sheet1
Diagnosis	n
Streptococcus pyogenes infection	8
Pyogenetic cervical lymphadenitis	7
Viral infection	6
EBV infection	5
Adeno virus infection	3
Viral exanthem	2
Cytomegalovirus infection	2
Parvovirus infection	2
Mycoplasma infection	2
Bronchitis	2
Adenoiditis	2
Pneumonitis	2
Varicella	2
Sinusitis	2
Human metapneumovirus infection	1
RS virus infection	1
Retropharyngeal abscess	1
Pharyngitis	1
Pharyngitis & urinary tract infection	1
Upper respiratory infection	1
Cellulitis	1
Drug exanthem	1
Adenoiditis	1
Peritonsillar abscess	1
