# Supplementary material for: Leucine-rich alpha-2-glycoprotein 1 and angiotensinogen as diagnostic biomarkers for Kawasaki disease
Source: PLoS One. 2021 Sep 9;16(9):e0257138. doi: 10.1371/journal.pone.0257138 (PMC8428710; doi:10.1371/journal.pone.0257138)
Supplement: S3 Table — (XLSX) [file pone.0257138.s007.xlsx]

## Sheet: Sheet1
Diagnosis	Non-KD	KD
(n)	(57)	(185)	P-value
Neutrophil (%)	57.0 [13.0, 85.0]	66.0 [12.0, 93.0]	<0.01
Hematocrit (%)	36.1 [29.2, 43.1]	34.0 [22.6, 43.4]	<0.01
Platelet count (10*4/μL)	27.8 [11.4, 73.8]	34.0 [10.3, 84.4]	<0.01
Albumin (g/dL)	4.1 [3.1, 5.1]	3.7 [2.1, 4.7]	<0.01
ALT (IU/L)	15.0 [7.0, 880.0]	19.0 [6.0, 916.0]	0.03
Na (mEq/L)	136.0 [130.0, 141.0]	135.0 [125.0, 141.0]	<0.01
CRP (mg/dL)	3.6 [0.02, 22.2]	6.6 [0.64, 30.2]	<0.01
AGT (μg/mL)	23.6 [4.9, 60.1]	28.1 [7.8, 74.9]	<0.01
LRG1 (μg/mL)	101.0 [42.0, 195.7]	133.8 [47.2, 280.0]	<0.01
KD, Kawasaki disease (combined complete and incomplete Kawasaki disease)
