# Supplementary material for: Leucine-rich alpha-2-glycoprotein 1 and angiotensinogen as diagnostic biomarkers for Kawasaki disease
Source: PLoS One. 2021 Sep 9;16(9):e0257138. doi: 10.1371/journal.pone.0257138 (PMC8428710; doi:10.1371/journal.pone.0257138)
Supplement: S4 Table — (XLSX) [file pone.0257138.s008.xlsx]

## Sheet: Sheet1
	IVIG effectiveness	No	Yes
	(n)	(53)	(113)	P-value
Diagnosis	Complete KD	36 (67.9)	72 (63.7)	0.73
	Incomplete KD	17 (32.1)	41 (36.3)
Sex	Male	32 (60.4)	64 (56.6)	0.74
	Female	21 (39.6)	49 (43.4)
Age		1 [0, 13]	2 [0, 13]	0.46
Day at IVIG after fever onset		5 [3, 9]	5 [2, 12]	0.02
Neutrophil (%)		78.0 [26.0, 92.8]	60.0 [12.0, 93.0]	<0.01
Hematocrit (%)		34.1 [28.9, 39.8]	33.9 [22.6, 43.4]	0.21
Platelet count (10*4/μL)		33.1 [15.0, 59.4]	35.1 [10.3, 84.4]	0.44
Albumin (g/dL)		3.6 [2.1, 4.2]	3.6 [2.7, 4.7]	0.68
ALT (IU/L)		38 [7, 916]	17 [6, 458]	0.01
Na (mEq/L)		133 [128, 139]	136 [125, 141]	<0.01
CRP (mg/dL)		8.7 [0.96, 30.2]	5.8 [0.64, 20.0]	0.03
AGT (μg/mL)		29.4 [13.4, 74.9]	27.5 [7.8, 54.6]	0.28
LRG1 (μg/mL)		145.1 [47.2, 225.3]	129.0 [69.4, 223.0]	0.04
